# Supplementary material for: Assessment of ADHD Subtypes Using Motion Tracking Recognition Based on Stroop Color–Word Tests
Source: Sensors (Basel). 2024 Jan 5;24(2):323. doi: 10.3390/s24020323 (PMC10818498; doi:10.3390/s24020323)
Supplement: Supplementary file 1 [file sensors-24-00323-s001.zip]

Archive with 1 entries (1 files):
- sensors-2717072-supplementary.pdf
